# Supplementary material for: The effect of social support on college students’ sports anomie behavior: the mediating role of self-efficacy and attitude’s regulating role in sports normative behavior
Source: Front Psychol. 2025 Sep 25;16:1662985. doi: 10.3389/fpsyg.2025.1662985 (PMC12511870; doi:10.3389/fpsyg.2025.1662985)
Supplement: Supplementary file 1 [file Data_Sheet_1.zip]

Archive with 11 entries (10 files):
- Supplementary files /
- Supplementary files /Ethical Document (English Version).jpg
- __MACOSX/Supplementary files /._Ethical Document (English Version).jpg
- Supplementary files /.DS_Store
- __MACOSX/Supplementary files /._.DS_Store
- Supplementary files /Ethical Document (Original).jpg
- __MACOSX/Supplementary files /._Ethical Document (Original).jpg
- Supplementary files /Source Data .spv
- __MACOSX/Supplementary files /._Source Data .spv
- Supplementary files /Source Data.xlsm
- __MACOSX/Supplementary files /._Source Data.xlsm
