# Supplementary material for: The effect of social support on college students’ sports anomie behavior: the mediating role of self-efficacy and attitude’s regulating role in sports normative behavior
Source: Front Psychol. 2025 Sep 25;16:1662985. doi: 10.3389/fpsyg.2025.1662985 (PMC12511870; doi:10.3389/fpsyg.2025.1662985)
Supplement: Supplementary file 1 [file Data_Sheet_1.zip › Supplementary files /Source Data.xlsm]

## Sheet: Sheet1
Article title:The Effect of Social Support on College Students’ Sports Anomie Behavior - The Mediating Role of Self-efficacy and Attitude’s Regulating Role in Sports Normative Behavior
Manuscript ID: 1662985
4.2 Descriptive Statistics and Correlation Analysis
Note: SS represents “social support,” SSBA represents “sports standard behavior attitude,”
SAB represents “sports anomie behavior,” and SSBSE represents “sport specification behavior self-efficacy.”
Description Statistics
	M	SD	Number of cases
SAB	1.05642	0.230024	2340
SS	3.92977	0.759189	2340
SSBA	3.85669	0.55041	2340
SSBSE	4.60852	0.50428	2340
Correlation Analysis
		SAB	SS	SSBA	SSBSE
SAB	Pearson correlation	1	-.066**	-.205**	-.234**
	Sig.（双尾）		0.00143491	1.5644e-23	1.36772e-30
	Number of cases	2340	2340	2340	2340
SS	Pearson correlation	-.066**	1	.346**	.275**
	Sig.（双尾）	0.00143491		8.02298e-67	5.53191e-42
	Number of cases	2340	2340	2340	2340
SSBA	Pearson correlation	-.205**	.346**	1	.420**
	Sig.（双尾）	1.5644e-23	8.02298e-67		6.57468e-101
	Number of cases	2340	2340	2340	2340
SSBSE	Pearson correlation	-.234**	.275**	.420**	1
	Sig.（双尾）	1.36772e-30	5.53191e-42	6.57468e-101
	Number of cases	2340	2340	2340	2340
4.3 Mediation Effect Test
**************************************************************************
Model : 4
Y : SAB
X : ZSS
M : ZSSBSE
Covariates:
Gender Grade Urban OnlyChil KeyColle Class
Sample
Size: 2340
**************************************************************************
OUTCOME VARIABLE:
ZSSBSE
Model Summary
R R-sq MSE F df1 df2 p
.284 .080 .922 29.128 7.000 2332.000 .000
Model
coeff se t p LLCI ULCI
constant -.013 .062 -.211 .833 -.134 .108
ZSS .274 .020 13.665 .000 .235 .314
Gender -.104 .040 -2.583 .010 -.183 -.025
Grade .004 .018 .212 .832 -.031 .039
Urban .055 .045 1.217 .224 -.034 .143
OnlyChil -.028 .045 -.615 .539 -.116 .061
KeyColle .029 .041 .705 .481 -.051 .109
Class .054 .041 1.324 .185 -.026 .134
Covariance matrix of regression parameter estimates:
constant ZSS Gender Grade Urban OnlyChil KeyColle Class
constant .004 .000 -.001 -.001 -.001 .000 -.001 -.001
ZSS .000 .000 .000 .000 .000 .000 .000 .000
Gender -.001 .000 .002 .000 .000 .000 .000 .000
Grade -.001 .000 .000 .000 .000 .000 .000 .000
Urban -.001 .000 .000 .000 .002 -.001 .000 .000
OnlyChil .000 .000 .000 .000 -.001 .002 .000 .000
KeyColle -.001 .000 .000 .000 .000 .000 .002 .000
Class -.001 .000 .000 .000 .000 .000 .000 .002
**************************************************************************
OUTCOME VARIABLE:
SAB
Model Summary
R R-sq MSE F df1 df2 p
.261 .068 .049 21.248 8.000 2331.000 .000
Model
coeff se t p LLCI ULCI
constant 1.025 .014 71.451 .000 .996 1.053
ZSS .003 .005 .577 .564 -.007 .012
ZSSBSE -.053 .005 -11.041 .000 -.062 -.044
Gender .019 .009 2.001 .046 .000 .037
Grade .018 .004 4.395 .000 .010 .026
Urban -.015 .010 -1.388 .165 -.035 .006
OnlyChil -.011 .010 -1.022 .307 -.031 .010
KeyColle -.014 .009 -1.489 .137 -.033 .004
Class -.008 .009 -.803 .422 -.026 .011
Covariance matrix of regression parameter estimates:
constant ZSS ZSSBSE Gender Grade Urban OnlyChil KeyColle Class
constant .000 .000 .000 .000 .000 .000 .000 .000 .000
ZSS .000 .000 .000 .000 .000 .000 .000 .000 .000
ZSSBSE .000 .000 .000 .000 .000 .000 .000 .000 .000
Gender .000 .000 .000 .000 .000 .000 .000 .000 .000
Grade .000 .000 .000 .000 .000 .000 .000 .000 .000
Urban .000 .000 .000 .000 .000 .000 .000 .000 .000
OnlyChil .000 .000 .000 .000 .000 .000 .000 .000 .000
KeyColle .000 .000 .000 .000 .000 .000 .000 .000 .000
Class .000 .000 .000 .000 .000 .000 .000 .000 .000
************************** TOTAL EFFECT MODEL ****************************
OUTCOME VARIABLE:
SAB
Model Summary
R R-sq MSE F df1 df2 p
.139 .019 .052 6.532 7.000 2332.000 .000
Model
coeff se t p LLCI ULCI
constant 1.025 .015 69.716 .000 .996 1.054
ZSS -.012 .005 -2.462 .014 -.021 -.002
Gender .024 .010 2.530 .011 .005 .043
Grade .018 .004 4.238 .000 .010 .026
Urban -.017 .011 -1.625 .104 -.038 .004
OnlyChil -.009 .011 -.859 .390 -.030 .012
KeyColle -.016 .010 -1.609 .108 -.035 .003
Class -.010 .010 -1.078 .281 -.029 .009
Covariance matrix of regression parameter estimates:
constant ZSS Gender Grade Urban OnlyChil KeyColle Class
constant .000 .000 .000 .000 .000 .000 .000 .000
ZSS .000 .000 .000 .000 .000 .000 .000 .000
Gender .000 .000 .000 .000 .000 .000 .000 .000
Grade .000 .000 .000 .000 .000 .000 .000 .000
Urban .000 .000 .000 .000 .000 .000 .000 .000
OnlyChil .000 .000 .000 .000 .000 .000 .000 .000
KeyColle .000 .000 .000 .000 .000 .000 .000 .000
Class .000 .000 .000 .000 .000 .000 .000 .000
************** TOTAL, DIRECT, AND INDIRECT EFFECTS OF X ON Y **************
Total effect of X on Y
Effect se t p LLCI ULCI c_ps c_cs
-.012 .005 -2.462 .014 -.021 -.002 -.051 -.051
Direct effect of X on Y
Effect se t p LLCI ULCI c'_ps c'_cs
.003 .005 .577 .564 -.007 .012 .012 .012
Indirect effect(s) of X on Y:
Effect BootSE BootLLCI BootULCI
ZSSBSE -.015 .003 -.020 -.010
Partially standardized indirect effect(s) of X on Y:
Effect BootSE BootLLCI BootULCI
ZSSBSE -.063 .010 -.083 -.044
Completely standardized indirect effect(s) of X on Y:
Effect BootSE BootLLCI BootULCI
ZSSBSE -.063 .010 -.083 -.044
**************************************************************************
Bootstrap estimates were saved to a file
Map of column names to model coefficients:
Conseqnt Antecdnt
COL1 ZSSBSE constant
COL2 ZSSBSE ZSS
COL3 ZSSBSE Gender
COL4 ZSSBSE Grade
COL5 ZSSBSE Urban
COL6 ZSSBSE OnlyChil
COL7 ZSSBSE KeyColle
COL8 ZSSBSE Class
COL9 SAB constant
COL10 SAB ZSS
COL11 SAB ZSSBSE
COL12 SAB Gender
COL13 SAB Grade
COL14 SAB Urban
COL15 SAB OnlyChil
COL16 SAB KeyColle
COL17 SAB Class
*********** BOOTSTRAP RESULTS FOR REGRESSION MODEL PARAMETERS ************
OUTCOME VARIABLE:
ZSSBSE
Coeff BootMean BootSE BootLLCI BootULCI
constant -.013 -.013 .059 -.130 .102
ZSS .274 .274 .023 .231 .321
Gender -.104 -.103 .040 -.183 -.027
Grade .004 .003 .018 -.031 .038
Urban .055 .056 .047 -.036 .147
OnlyChil -.028 -.028 .045 -.115 .059
KeyColle .029 .029 .041 -.055 .110
Class .054 .054 .040 -.022 .135
----------
OUTCOME VARIABLE:
SAB
Coeff BootMean BootSE BootLLCI BootULCI
constant 1.025 1.025 .013 1.001 1.051
ZSS .003 .003 .005 -.007 .012
ZSSBSE -.053 -.053 .008 -.070 -.037
Gender .019 .018 .009 .000 .037
Grade .018 .018 .004 .010 .027
Urban -.015 -.015 .011 -.036 .007
OnlyChil -.011 -.011 .011 -.031 .010
KeyColle -.014 -.014 .009 -.033 .004
Class -.008 -.008 .009 -.024 .010
*********************** ANALYSIS NOTES AND ERRORS ************************
Level of confidence for all confidence intervals in output:
95.0000
Number of bootstrap samples for percentile bootstrap confidence intervals:
5000
NOTE: Variables names longer than eight characters can produce incorrect output.
Shorter variable names are recommended.
------ END MATRIX -----
4.4 The Mediation Effect Test with Regulation
**************************************************************************
Model : 59
Y : SAB
X : ZSS
M : ZSSBSE
W : ZSSBA
Covariates:
Gender Grade Urban OnlyChil KeyColle Class
Sample
Size: 2340
**************************************************************************
OUTCOME VARIABLE:
ZSSBSE
Model Summary
R R-sq MSE F df1 df2 p
.454 .206 .797 67.238 9.000 2330.000 .000
Model
coeff se t p LLCI ULCI
constant -.026 .058 -.440 .660 -.140 .089
ZSS .147 .020 7.432 .000 .108 .186
ZSSBA .379 .020 18.993 .000 .340 .418
Int_1 -.084 .018 -4.765 .000 -.119 -.050
Gender -.045 .038 -1.207 .228 -.119 .028
Grade .023 .017 1.349 .177 -.010 .056
Urban .050 .042 1.190 .234 -.032 .132
OnlyChil -.032 .042 -.771 .441 -.115 .050
KeyColle .000 .038 -.008 .993 -.075 .074
Class .019 .038 .492 .623 -.056 .093
Product terms key:
Int_1 : ZSS x ZSSBA
Covariance matrix of regression parameter estimates:
constant ZSS ZSSBA Int_1 Gender Grade Urban OnlyChil KeyColle Class
constant .003 .000 .000 .000 -.001 -.001 -.001 .000 -.001 -.001
ZSS .000 .000 .000 .000 .000 .000 .000 .000 .000 .000
ZSSBA .000 .000 .000 .000 .000 .000 .000 .000 .000 .000
Int_1 .000 .000 .000 .000 .000 .000 .000 .000 .000 .000
Gender -.001 .000 .000 .000 .001 .000 .000 .000 .000 .000
Grade -.001 .000 .000 .000 .000 .000 .000 .000 .000 .000
Urban -.001 .000 .000 .000 .000 .000 .002 -.001 .000 .000
OnlyChil .000 .000 .000 .000 .000 .000 -.001 .002 .000 .000
KeyColle -.001 .000 .000 .000 .000 .000 .000 .000 .001 .000
Class -.001 .000 .000 .000 .000 .000 .000 .000 .000 .001
Test(s) of highest order unconditional interaction(s):
R2-chng F df1 df2 p
X*W .008 22.706 1.000 2330.000 .000
----------
Focal predict: ZSS (X)
Mod var: ZSSBA (W)
Conditional effects of the focal predictor at values of the moderator(s):
ZSSBA Effect se t p LLCI ULCI
-1.000 .232 .026 8.879 .000 .180 .283
.000 .147 .020 7.432 .000 .108 .186
1.000 .063 .027 2.332 .020 .010 .116
**************************************************************************
OUTCOME VARIABLE:
SAB
Model Summary
R R-sq MSE F df1 df2 p
.305 .093 .048 21.652 11.000 2328.000 .000
Model
coeff se t p LLCI ULCI
constant 1.016 .014 70.559 .000 .988 1.044
ZSS .009 .005 1.861 .063 .000 .019
ZSSBSE -.028 .006 -4.667 .000 -.039 -.016
ZSSBA -.035 .005 -6.603 .000 -.046 -.025
Int_1 .010 .005 2.238 .025 .001 .019
Int_2 .023 .005 4.417 .000 .013 .033
Gender .015 .009 1.613 .107 -.003 .033
Grade .017 .004 4.194 .000 .009 .025
Urban -.016 .010 -1.589 .112 -.037 .004
OnlyChil -.011 .010 -1.060 .289 -.031 .009
KeyColle -.013 .009 -1.403 .161 -.031 .005
Class -.006 .009 -.672 .502 -.025 .012
Product terms key:
Int_1 : ZSS x ZSSBA
Int_2 : ZSSBSE x ZSSBA
Covariance matrix of regression parameter estimates:
constant ZSS ZSSBSE ZSSBA Int_1 Int_2 Gender Grade Urban OnlyChil KeyColle
constant .000 .000 .000 .000 .000 .000 .000 .000 .000 .000 .000
ZSS .000 .000 .000 .000 .000 .000 .000 .000 .000 .000 .000
ZSSBSE .000 .000 .000 .000 .000 .000 .000 .000 .000 .000 .000
ZSSBA .000 .000 .000 .000 .000 .000 .000 .000 .000 .000 .000
Int_1 .000 .000 .000 .000 .000 .000 .000 .000 .000 .000 .000
Int_2 .000 .000 .000 .000 .000 .000 .000 .000 .000 .000 .000
Gender .000 .000 .000 .000 .000 .000 .000 .000 .000 .000 .000
Grade .000 .000 .000 .000 .000 .000 .000 .000 .000 .000 .000
Urban .000 .000 .000 .000 .000 .000 .000 .000 .000 .000 .000
OnlyChil .000 .000 .000 .000 .000 .000 .000 .000 .000 .000 .000
KeyColle .000 .000 .000 .000 .000 .000 .000 .000 .000 .000 .000
Class .000 .000 .000 .000 .000 .000 .000 .000 .000 .000 .000
Test(s) of highest order unconditional interaction(s):
R2-chng F df1 df2 p
X*W .002 5.007 1.000 2328.000 .025
M*W .008 19.514 1.000 2328.000 .000
----------
Focal predict: ZSS (X)
Mod var: ZSSBA (W)
Conditional effects of the focal predictor at values of the moderator(s):
ZSSBA Effect se t p LLCI ULCI
-1.000 -.001 .007 -.160 .873 -.014 .012
.000 .009 .005 1.861 .063 .000 .019
1.000 .019 .007 2.842 .005 .006 .033
----------
Focal predict: ZSSBSE (M)
Mod var: ZSSBA (W)
Conditional effects of the focal predictor at values of the moderator(s):
ZSSBA Effect se t p LLCI ULCI
-1.000 -.051 .006 -9.142 .000 -.061 -.040
.000 -.028 .006 -4.667 .000 -.039 -.016
1.000 -.005 .010 -.500 .617 -.024 .014
****************** DIRECT AND INDIRECT EFFECTS OF X ON Y *****************
Conditional direct effect(s) of X on Y:
ZSSBA Effect se t p LLCI ULCI
-1.000 -.001 .007 -.160 .873 -.014 .012
.000 .009 .005 1.861 .063 .000 .019
1.000 .019 .007 2.842 .005 .006 .033
Conditional indirect effects of X on Y:
INDIRECT EFFECT:
ZSS -> ZSSBSE -> SAB
ZSSBA Effect BootSE BootLLCI BootULCI
-1.000 -.012 .003 -.019 -.006
.000 -.004 .001 -.006 -.002
1.000 .000 .001 -.002 .001
---
**************************************************************************
Bootstrap estimates were saved to a file
Map of column names to model coefficients:
Conseqnt Antecdnt
COL1 ZSSBSE constant
COL2 ZSSBSE ZSS
COL3 ZSSBSE ZSSBA
COL4 ZSSBSE Int_1
COL5 ZSSBSE Gender
COL6 ZSSBSE Grade
COL7 ZSSBSE Urban
COL8 ZSSBSE OnlyChil
COL9 ZSSBSE KeyColle
COL10 ZSSBSE Class
COL11 SAB constant
COL12 SAB ZSS
COL13 SAB ZSSBSE
COL14 SAB ZSSBA
COL15 SAB Int_1
COL16 SAB Int_2
COL17 SAB Gender
COL18 SAB Grade
COL19 SAB Urban
COL20 SAB OnlyChil
COL21 SAB KeyColle
COL22 SAB Class
*********** BOOTSTRAP RESULTS FOR REGRESSION MODEL PARAMETERS ************
OUTCOME VARIABLE:
ZSSBSE
Coeff BootMean BootSE BootLLCI BootULCI
constant -.026 -.026 .056 -.136 .082
ZSS .147 .148 .022 .106 .191
ZSSBA .379 .379 .021 .338 .422
Int_1 -.084 -.085 .021 -.126 -.045
Gender -.045 -.046 .038 -.120 .027
Grade .023 .023 .017 -.009 .055
Urban .050 .049 .043 -.034 .132
OnlyChil -.032 -.032 .040 -.110 .048
KeyColle .000 .000 .038 -.072 .077
Class .019 .018 .037 -.055 .093
----------
OUTCOME VARIABLE:
SAB
Coeff BootMean BootSE BootLLCI BootULCI
constant 1.016 1.016 .012 .992 1.040
ZSS .009 .009 .004 .000 .018
ZSSBSE -.028 -.028 .006 -.040 -.016
ZSSBA -.035 -.035 .007 -.050 -.022
Int_1 .010 .010 .006 -.001 .023
Int_2 .023 .023 .008 .007 .040
Gender .015 .015 .009 -.003 .033
Grade .017 .017 .004 .009 .026
Urban -.016 -.016 .011 -.038 .005
OnlyChil -.011 -.011 .011 -.031 .010
KeyColle -.013 -.013 .009 -.032 .005
Class -.006 -.006 .009 -.023 .011
*********************** ANALYSIS NOTES AND ERRORS ************************
Level of confidence for all confidence intervals in output:
95.0000
Number of bootstrap samples for percentile bootstrap confidence intervals:
5000
W values in conditional tables are the mean and +/- SD from the mean.
NOTE: Variables names longer than eight characters can produce incorrect output.
Shorter variable names are recommended.
------ END MATRIX -----
